# Supplementary material for: Wild or Reared? Cassiopea andromeda Jellyfish as a Potential Biofactory
Source: Mar Drugs. 2025 Jan 1;23(1):19. doi: 10.3390/md23010019 (PMC11767235; doi:10.3390/md23010019)
Supplement: Supplementary file 1 [file marinedrugs-23-00019-s001.zip]

Archive with 1 entries (1 files):
- marinedrugs-3352196-Supplementary.pdf
